# Supplementary material for: Causal associations between type 2 diabetes mellitus, glycemic traits, dietary habits and the risk of pressure ulcers: univariable, bidirectional and multivariable Mendelian randomization
Source: Front Nutr. 2024 Oct 2;11:1375179. doi: 10.3389/fnut.2024.1375179 (PMC11480076; doi:10.3389/fnut.2024.1375179)
Supplement: Supplementary file 3 [file Table_1.XLSX]

## Sheet: Supplementary Table 1
sTable1: R2 and F-statistics.
Source	Population	Types	Exposures	Outcomes (biomarkers)	R2	F
ukb-b-11348	European	Bread	Bread intake	PU	0.00160563	726.201
ukb-b-1489	European	Dairy Products	Cheese intake	PU	0.00386347	1744.49
ieu-b-73	European	Drink	Alcoholic drinks per week	PU	0.00188993	1005.67
ukb-b-5779	European	Drink	Alcohol intake frequency	PU	0.0112806	5216.82
ukb-b-14898	European	Drink	Water intake	PU	0.00140363	600.208
ukb-b-5237	European	Drink	Coffee intake	PU	0.00124353	533.331
ukb-b-6066	European	Drink	Tea intake	PU	0.00306417	1371.33
ukb-b-3881	European	Fruit	Fresh fruit intake	PU	0.00115028	513.584
ukb-b-15926	European	Grains, Nuts, and Seeds	Cereal intake	PU	0.00126416	558.335
ukb-b-2862	European	Meat and Poulty	Beef intake	PU	0.000399138	184.034
ukb-b-5640	European	Meat and Poulty	Pork intake	PU	0.000331601	152.595
ukb-b-6324	European	Meat and Poulty	Processed meat intake	PU	0.00131686	608.41
ukb-b-8006	European	Meat and Poulty	Poultry intake	PU	0.000161124	74.4267
ukb-b-17627	European	Seafood	Non-oily fish intake	PU	0.00025186	116.083
ukb-b-2209	European	Seafood	Oily fish intake	PU	0.00350773	1615.26
ukb-b-1996	European	Vegetable	Salad / raw vegetable intake	PU	0.000371607	161.815
ukb-b-8089	European	Vegetable	Cooked vegetable intake	PU	0.000419802	188.352
ebi-a-GCST006867	European	T2DM	Type 2 Diabetes	PU	0.0852273	5368.43
MAGIC1000G_2hGlu_EUR	European	2-h Glucose	2hGlu	PU	0.0215205	1274.56
MAGIC1000G_FG_EUR	European	Fasting Glucose	FG	PU	0.00628247	1211.91
MAGIC1000G_FI_EUR	European	Fasting Insulin	FI	PU	0.000890099	127.019
MAGIC1000G_HbA1c_EUR	European	HbA1c	HbA1c	PU	0.00468729	649.295
finngen_R9_ L12_DECUBITANSULCERANDPRESSURE	European	PU	Pressure ulcers	Type 2 Diabetes	0.0945606	34189.1
finngen_R9_ L12_DECUBITANSULCERANDPRESSURE	European	PU	Pressure ulcers	2hGlu	0.178337	64443.6
finngen_R9_ L12_DECUBITANSULCERANDPRESSURE	European	PU	Pressure ulcers	FG	0.178337	64443.6
finngen_R9_ L12_DECUBITANSULCERANDPRESSURE	European	PU	Pressure ulcers	FI	0.178337	64443.6
finngen_R9_ L12_DECUBITANSULCERANDPRESSURE	European	PU	Pressure ulcers	HbA1c	0.137257	49572.4

## Sheet: Supplementary Table 2
sTable2: MR analysis for the causal effects of type 2 Diabetes Mellitus, Glycemic traits and dietary habits on pressure ulcer.
Source	Exposures	Outcome	Methods	nSNP	beta	OR	95%LCI	95%UCI	se	p
ebi-a-GCST006867	Type 2 Diabetes	presure ulcer	Inverse variance weighted	64	0.241117	1.27267	1.03997	1.55743	0.103021	0.0192599
			Inverse variance weighted (fixed effects)	64	0.241117	1.27267	1.06527	1.52046	0.0907616	0.00789331
			MR Egger	64	0.167085	1.18185	0.520223	2.68496	0.418664	0.691198
			Weighted median	64	0.313868	1.36871	1.04456	1.79345	0.137893	0.0228364
			Simple mode	64	0.649913	1.91537	0.882166	4.15869	0.395555	0.105357
			Weighted mode	64	0.502196	1.65235	0.877717	3.11063	0.322769	0.124742
MAGIC1000G_2hGlu_EUR	2hGlu	presure ulcer	Inverse variance weighted	10	0.0852915	1.08903	0.743913	1.59427	0.19445	0.660931
			Inverse variance weighted (fixed effects)	10	0.0852915	1.08903	0.758322	1.56397	0.184663	0.644169
			MR Egger	10	0.109759	1.11601	0.363429	3.42701	0.572414	0.852718
			Weighted median	10	-0.116068	0.890414	0.53967	1.46912	0.255474	0.649594
			Simple mode	10	-0.138038	0.871066	0.403336	1.8812	0.392831	0.73338
			Weighted mode	10	-0.145942	0.864208	0.391605	1.90717	0.403857	0.726161
MAGIC1000G_FG_EUR	FG	presure ulcer	Inverse variance weighted	40	0.747312	2.11132	1.07965	4.12881	0.342183	0.0289655
			Inverse variance weighted (fixed effects)	40	0.747312	2.11132	1.10524	4.03321	0.33023	0.0236353
			MR Egger	40	0.343016	1.40919	0.387297	5.12737	0.658968	0.605711
			Weighted median	40	1.20403	3.33353	1.23478	8.99953	0.506705	0.017492
			Simple mode	40	0.15409	1.1666	0.221359	6.14814	0.847989	0.85675
			Weighted mode	40	0.898885	2.45686	0.815882	7.39834	0.562434	0.118069
MAGIC1000G_FI_EUR	FI	presure ulcer	Inverse variance weighted	9	1.63614	5.1353	0.719493	36.6526	1.00273	0.102745
			Inverse variance weighted (fixed effects)	9	1.63614	5.1353	0.831805	31.7037	0.928722	0.0781185
			MR Egger	9	-1.63108	0.195718	0.000116444	328.962	3.7893	0.679815
			Weighted median	9	3.08233	21.8091	1.68105	282.94	1.30761	0.0184119
			Simple mode	9	-1.58952	0.204023	0.00220948	18.8395	2.30892	0.51065
			Weighted mode	9	3.83729	46.3993	0.944344	2279.78	1.98702	0.0895573
MAGIC1000G_HbA1c_EUR	HbA1c	presure ulcer	Inverse variance weighted	21	0.514795	1.6733	0.713798	3.92256	0.434669	0.236279
			Inverse variance weighted (fixed effects)	21	0.514795	1.6733	0.738994	3.78882	0.416969	0.216975
			MR Egger	21	-0.060266	0.941514	0.111248	7.96825	1.08966	0.956471
			Weighted median	21	0.0886306	1.09268	0.349696	3.41423	0.581287	0.878814
			Simple mode	21	-0.313602	0.73081	0.109276	4.88749	0.969531	0.749707
			Weighted mode	21	0.0217338	1.02197	0.219112	4.76663	0.785666	0.978205
ieu-b-73	Alcoholic drinks per week	presure ulcer	Inverse variance weighted	20	0.568417	1.76547	0.521403	5.97788	0.62227	0.361002
			Inverse variance weighted (fixed effects)	20	0.568417	1.76547	0.521403	5.97788	0.62227	0.361002
			MR Egger	20	1.41474	4.11543	0.0902975	187.566	1.94867	0.477171
			Weighted median	20	0.852823	2.34626	0.399761	13.7706	0.902914	0.344903
			Simple mode	20	-0.403405	0.668041	0.0301	14.8266	1.58154	0.801409
			Weighted mode	20	1.19252	3.29536	0.3644	29.8007	1.12348	0.301792
ukb-b-5779	Alcohol intake frequency	presure ulcer	Inverse variance weighted	60	-0.120414	0.886553	0.533416	1.47348	0.259204	0.642252
			Inverse variance weighted (fixed effects)	60	-0.120414	0.886553	0.541605	1.4512	0.251431	0.631999
			MR Egger	60	-0.0669951	0.9352	0.130983	6.6772	1.00291	0.94697
			Weighted median	60	-0.262267	0.769306	0.350763	1.68727	0.400702	0.512778
			Simple mode	60	-0.087251	0.916447	0.155998	5.38387	0.903397	0.923386
			Weighted mode	60	-0.443571	0.641741	0.170787	2.41138	0.675392	0.513888
ukb-b-11348	Bread intake	presure ulcer	Inverse variance weighted	19	0.0289245	1.02935	0.206675	5.12667	0.819149	0.971832
			Inverse variance weighted (fixed effects)	19	0.0289245	1.02935	0.277335	3.82049	0.669109	0.96552
			MR Egger	19	1.19864	3.31561	0.00363141	3027.27	3.47795	0.734591
			Weighted median	19	0.682604	1.97902	0.281468	13.9147	0.995071	0.492723
			Simple mode	19	0.722574	2.05973	0.0697331	60.8389	1.72738	0.68067
			Weighted mode	19	0.932727	2.54143	0.150207	42.9998	1.4431	0.526217
ukb-b-1489	Cheese intake	presure ulcer	Inverse variance weighted	41	0.183769	1.20174	0.532251	2.71334	0.415515	0.658295
			Inverse variance weighted (fixed effects)	41	0.183769	1.20174	0.532251	2.71334	0.415515	0.658295
			MR Egger	41	1.92731	6.871	0.300992	156.85	1.59591	0.234452
			Weighted median	41	0.0318226	1.03233	0.308755	3.45165	0.615832	0.958788
			Simple mode	41	-0.0189069	0.981271	0.0860302	11.1925	1.24191	0.987929
			Weighted mode	41	0.0128571	1.01294	0.141482	7.25214	1.00431	0.989849
ukb-b-14898	Water intake	presure ulcer	Inverse variance weighted	24	1.14748	3.15026	0.800761	12.3934	0.698815	0.100581
			Inverse variance weighted (fixed effects)	24	1.14748	3.15026	0.800761	12.3934	0.698815	0.100581
			MR Egger	24	2.71883	15.1625	0.0174345	13186.5	3.45313	0.439477
			Weighted median	24	1.43733	4.20945	0.660859	26.8128	0.944667	0.128129
			Simple mode	24	1.39995	4.05502	0.145825	112.76	1.69658	0.417757
			Weighted mode	24	1.47511	4.3715	0.179929	106.209	1.6277	0.3742
ukb-b-15926	Cereal intake	presure ulcer	Inverse variance weighted	21	-0.288148	0.749651	0.175476	3.20259	0.740871	0.697327
			Inverse variance weighted (fixed effects)	21	-0.288148	0.749651	0.175476	3.20259	0.740871	0.697327
			MR Egger	21	-6.33965	0.00176493	9.73496e-07	3.19978	3.82792	0.114112
			Weighted median	21	-0.702848	0.495173	0.0731861	3.35031	0.97546	0.471199
			Simple mode	21	-0.887064	0.411863	0.010743	15.7899	1.86042	0.638668
			Weighted mode	21	-0.919411	0.398754	0.0131672	12.0758	1.74011	0.603061
ukb-b-17627	Non-oily fish intake	presure ulcer	Inverse variance weighted	5	2.39675	10.9874	0.386231	312.569	1.7082	0.160591
			Inverse variance weighted (fixed effects)	5	2.39675	10.9874	0.386231	312.569	1.7082	0.160591
			MR Egger	5	2.00935	7.45848	4.73854e-07	1.17397e+08	8.45496	0.827456
			Weighted median	5	3.24885	25.7608	0.379603	1748.19	2.15178	0.131083
			Simple mode	5	3.47612	32.334	0.138155	7567.53	2.78342	0.279812
			Weighted mode	5	3.45833	31.7638	0.118262	8531.42	2.85366	0.292244
ukb-b-1996	Salad / raw vegetable intake	presure ulcer	Inverse variance weighted	11	-4.23977	0.0144109	0.000747214	0.277931	1.50989	0.00498507
			Inverse variance weighted (fixed effects)	11	-4.23977	0.0144109	0.000747214	0.277931	1.50989	0.00498507
			MR Egger	11	-7.79311	0.00041257	1.55543e-09	109.432	6.37164	0.252353
			Weighted median	11	-4.54726	0.0105962	0.000225392	0.49815	1.96449	0.020628
			Simple mode	11	-4.30661	0.0134791	6.916e-05	2.62706	2.69004	0.140471
			Weighted mode	11	-4.22274	0.0146584	0.000117751	1.82478	2.46133	0.116991
ukb-b-2209	Oily fish intake	presure ulcer	Inverse variance weighted	44	0.35569	1.42716	0.583299	3.49186	0.456502	0.435884
			Inverse variance weighted (fixed effects)	44	0.35569	1.42716	0.589779	3.45349	0.450866	0.430168
			MR Egger	44	-0.730745	0.48155	0.0108598	21.353	1.93466	0.707547
			Weighted median	44	0.189233	1.20832	0.340105	4.29292	0.646803	0.769853
			Simple mode	44	0.258545	1.29504	0.082835	20.2468	1.40278	0.854637
			Weighted mode	44	0.0471467	1.04828	0.110377	9.95572	1.14847	0.967445
ukb-b-2862	Beef intake	presure ulcer	Inverse variance weighted	7	0.0884374	1.09247	0.0444272	26.8638	1.63385	0.956833
			Inverse variance weighted (fixed effects)	7	0.0884374	1.09247	0.0760296	15.6976	1.35973	0.948142
			MR Egger	7	4.48512	88.688	2.8376e-07	2.77191e+10	9.97973	0.671938
			Weighted median	7	-0.78123	0.457843	0.0142411	14.7193	1.77061	0.659053
			Simple mode	7	-0.677865	0.5077	0.00409926	62.8794	2.45872	0.792029
			Weighted mode	7	-1.55331	0.211546	0.00199083	22.479	2.38056	0.538259
ukb-b-3881	Fresh fruit intake	presure ulcer	Inverse variance weighted	34	1.01149	2.74969	0.59669	12.6712	0.779512	0.194428
			Inverse variance weighted (fixed effects)	34	1.01149	2.74969	0.59669	12.6712	0.779512	0.194428
			MR Egger	34	-0.200637	0.818209	0.00633658	105.651	2.47999	0.936023
			Weighted median	34	0.527083	1.69398	0.166417	17.2433	1.18385	0.656154
			Simple mode	34	1.09819	2.99874	0.0269596	333.553	2.40388	0.650778
			Weighted mode	34	-0.449832	0.637735	0.0217101	18.7335	1.72456	0.795838
ukb-b-5237	Coffee intake	presure ulcer	Inverse variance weighted	23	-0.0875484	0.916175	0.211417	3.97024	0.748151	0.906844
			Inverse variance weighted (fixed effects)	23	-0.0875484	0.916175	0.211417	3.97024	0.748151	0.906844
			MR Egger	23	-2.72514	0.0655369	0.000673015	6.38185	2.33602	0.25646
			Weighted median	23	-0.56682	0.567327	0.0674795	4.76974	1.08628	0.601811
			Simple mode	23	0.268876	1.30849	0.0329404	51.9773	1.87854	0.88749
			Weighted mode	23	-0.234179	0.79122	0.0402612	15.5492	1.51948	0.878922
ukb-b-5640	Pork intake	presure ulcer	Inverse variance weighted	7	1.00985	2.74519	0.101397	74.3221	1.68294	0.548472
			Inverse variance weighted (fixed effects)	7	1.00985	2.74519	0.101397	74.3221	1.68294	0.548472
			MR Egger	7	16.2589	1.15119e+07	4.91517e-07	2.69623e+20	15.7065	0.348035
			Weighted median	7	0.624159	1.86668	0.0189521	183.857	2.34184	0.789835
			Simple mode	7	4.49025	89.1433	0.0497431	159751	3.822	0.284568
			Weighted mode	7	-2.10328	0.122055	7.68876e-05	193.757	3.76015	0.596161
ukb-b-6066	Tea intake	presure ulcer	Inverse variance weighted	32	-0.407149	0.665545	0.262403	1.68805	0.47486	0.391219
			Inverse variance weighted (fixed effects)	32	-0.407149	0.665545	0.262403	1.68805	0.47486	0.391219
			MR Egger	32	-0.397567	0.671953	0.0316667	14.2585	1.55863	0.800407
			Weighted median	32	-0.336988	0.713918	0.188402	2.70527	0.679689	0.620038
			Simple mode	32	-0.489439	0.61297	0.0401607	9.35571	1.39052	0.727233
			Weighted mode	32	-0.410583	0.663263	0.0831082	5.29331	1.05971	0.701071
ukb-b-6324	Processed meat intake	presure ulcer	Inverse variance weighted	17	-1.01363	0.3629	0.0906278	1.45315	0.70784	0.152143
			Inverse variance weighted (fixed effects)	17	-1.01363	0.3629	0.0906278	1.45315	0.70784	0.152143
			MR Egger	17	1.8049	6.07936	0.00336649	10978.4	3.82591	0.643889
			Weighted median	17	-0.779367	0.458696	0.0685252	3.07044	0.969993	0.421699
			Simple mode	17	0.121281	1.12894	0.0349412	36.4758	1.77315	0.946316
			Weighted mode	17	0.121281	1.12894	0.0437197	29.1518	1.65879	0.942622
ukb-b-8006	Poultry intake	presure ulcer	Inverse variance weighted	3	-1.57994	0.205986	0.00300721	14.1096	2.15653	0.463782
			Inverse variance weighted (fixed effects)	3	-1.57994	0.205986	0.00300721	14.1096	2.15653	0.463782
			MR Egger	3	-5.44671	0.00431045	9.66437e-47	1.92252e+41	51.2787	0.932632
			Weighted median	3	-1.67618	0.187087	0.00135816	25.7713	2.51298	0.504766
			Simple mode	3	-2.62167	0.0726816	0.000220075	24.0037	2.95912	0.469106
			Weighted mode	3	-2.06389	0.126959	0.000188798	85.3751	3.32191	0.597781
ukb-b-8089	Cooked vegetable intake	presure ulcer	Inverse variance weighted	10	0.927365	2.52784	0.166469	38.3855	1.38792	0.504024
			Inverse variance weighted (fixed effects)	10	0.927365	2.52784	0.199789	31.9836	1.29483	0.473862
			MR Egger	10	16.406	1.33367e+07	3.45172e-08	5.15299e+21	17.1367	0.366417
			Weighted median	10	0.998272	2.71359	0.0793043	92.852	1.80242	0.57968
			Simple mode	10	2.42866	11.3436	0.042055	3059.77	2.85583	0.417142
			Weighted mode	10	2.04988	7.76696	0.0548422	1099.99	2.52713	0.438204

## Sheet: Supplementary Table 3
sTable3: Heterogeneity analysis for the causal effects of type 2 Diabetes Mellitus and dietary habits on pressure ulcer.
Source	Exposures	Outcome	Methods	Q-statistic	p
ieu-b-73	Alcoholic drinks per week	presure ulcer	MR Egger	15.3341	0.638917
			Inverse variance weighted (IVW)	15.5441	0.687446
ukb-b-5779	Alcohol intake frequency	presure ulcer	MR Egger	62.7013	0.313208
			Inverse variance weighted (IVW)	62.7045	0.346329
ukb-b-11348	Bread intake	presure ulcer	MR Egger	26.7884	0.0612453
			Inverse variance weighted (IVW)	26.9777	0.0794155
ukb-b-1489	Cheese intake	presure ulcer	MR Egger	32.9037	0.743224
			Inverse variance weighted (IVW)	34.1841	0.728794
ukb-b-14898	Water intake	presure ulcer	MR Egger	17.381	0.741995
			Inverse variance weighted (IVW)	17.5969	0.778973
ukb-b-15926	Cereal intake	presure ulcer	MR Egger	7.30715	0.992387
			Inverse variance weighted (IVW)	9.9036	0.969886
ukb-b-17627	Non-oily fish intake	presure ulcer	MR Egger	1.74506	0.626963
			Inverse variance weighted (IVW)	1.74725	0.782118
ukb-b-1996	Salad / raw vegetable intake	presure ulcer	MR Egger	9.42873	0.398676
			Inverse variance weighted (IVW)	9.77492	0.460458
ukb-b-2209	Oily fish intake	presure ulcer	MR Egger	43.7338	0.397737
			Inverse variance weighted (IVW)	44.0819	0.425628
ukb-b-2862	Beef intake	presure ulcer	MR Egger	8.32936	0.138994
			Inverse variance weighted (IVW)	8.66301	0.193436
ukb-b-3881	Fresh fruit intake	presure ulcer	MR Egger	31.623	0.485549
			Inverse variance weighted (IVW)	31.8881	0.522338
ukb-b-5237	Coffee intake	presure ulcer	MR Egger	17.7169	0.666844
			Inverse variance weighted (IVW)	19.1374	0.636827
ukb-b-5640	Pork intake	presure ulcer	MR Egger	4.54445	0.473958
			Inverse variance weighted (IVW)	5.498	0.481698
ukb-b-6066	Tea intake	presure ulcer	MR Egger	27.648	0.589084
			Inverse variance weighted (IVW)	27.648	0.639271
ukb-b-6324	Processed meat intake	presure ulcer	MR Egger	12.3832	0.649823
			Inverse variance weighted (IVW)	12.9452	0.676763
ukb-b-8006	Poultry intake	presure ulcer	MR Egger	0.997982	0.317799
			Inverse variance weighted (IVW)	1.00368	0.605416
ukb-b-8089	Cooked vegetable intake	presure ulcer	MR Egger	9.3778	0.311434
			Inverse variance weighted (IVW)	10.3406	0.323621

## Sheet: Supplementaty Table 4
sTable4: Horizontal pleiotropy analysis for the causal effects of type 2 Diabetes Mellitus and dietary habits on pressure ulcer.
Source	Considered exposures	Outcome	Methods	Egger_intercept	se	p
ieu-b-73	Alcoholic drinks per week	presure ulcer	MR Egger_intercept	-0.0141803	0.0309408	0.652218
ukb-b-5779	Alcohol intake frequency	presure ulcer	MR Egger_intercept	-0.00123298	0.0223482	0.956192
ukb-b-11348	Bread intake	presure ulcer	MR Egger_intercept	-0.0170297	0.0491361	0.733158
ukb-b-1489	Cheese intake	presure ulcer	MR Egger_intercept	-0.0309863	0.0273844	0.264741
ukb-b-14898	Water intake	presure ulcer	MR Egger_intercept	-0.0202469	0.0435733	0.646739
ukb-b-15926	Cereal intake	presure ulcer	MR Egger_intercept	0.0818551	0.050799	0.123591
ukb-b-17627	Non-oily fish intake	presure ulcer	MR Egger_intercept	0.00459298	0.098174	0.965626
ukb-b-1996	Salad / raw vegetable intake	presure ulcer	MR Egger_intercept	0.0365369	0.0635595	0.57948
ukb-b-2209	Oily fish intake	presure ulcer	MR Egger_intercept	0.0160282	0.0277233	0.566251
ukb-b-2862	Beef intake	presure ulcer	MR Egger_intercept	-0.0534236	0.119373	0.673211
ukb-b-3881	Fresh fruit intake	presure ulcer	MR Egger_intercept	0.0114259	0.0221924	0.610192
ukb-b-5237	Coffee intake	presure ulcer	MR Egger_intercept	0.0351706	0.0295086	0.246605
ukb-b-5640	Pork intake	presure ulcer	MR Egger_intercept	-0.144405	0.14788	0.373664
ukb-b-6066	Tea intake	presure ulcer	MR Egger_intercept	-0.000159304	0.0246797	0.994893
ukb-b-6324	Processed meat intake	presure ulcer	MR Egger_intercept	-0.0413772	0.0551963	0.465069
ukb-b-8006	Poultry intake	presure ulcer	MR Egger_intercept	0.0417026	0.552546	0.952043
ukb-b-8089	Cooked vegetable intake	presure ulcer	MR Egger_intercept	-0.156702	0.172906	0.391263

## Sheet: Supplementary Table 5
sTable5: MR analysis for the causal effects of pressure ulcers on type 2 Diabetes Mellitus and Glycemic traits.
Source	Exposure	Outcome	Methods	nSNP	beta	OR	95%LCI	95%UCI	se	p
ebi-a-GCST006867	pressure ulcer	T2DM	Inverse variance weighted	5	0.016633	1.01677	0.982577	1.05216	0.017454	0.340608
			Inverse variance weighted (fixed effects)	5	0.016633	1.01677	0.982577	1.05216	0.017454	0.340608
			MR Egger	5	-0.0607284	0.941079	0.794191	1.11513	0.0865832	0.533574
			Weighted median	5	0.0124164	1.01249	0.971158	1.05559	0.0212665	0.559325
			Simple mode	5	0.0174868	1.01764	0.954584	1.08486	0.032636	0.620493
			Weighted mode	5	0.00305137	1.00306	0.947595	1.06176	0.0290201	0.921321
MAGIC1000G_2hGlu_EUR		2hGlu	Inverse variance weighted	10	0.0241504	1.02444	0.993428	1.05643	0.0156859	0.123652
			Inverse variance weighted (fixed effects)	10	0.0241504	1.02444	0.993428	1.05643	0.0156859	0.123652
			MR Egger	10	0.0190096	1.01919	0.941844	1.10289	0.0402681	0.649481
			Weighted median	10	0.0241521	1.02445	0.985306	1.06514	0.0198748	0.224286
			Simple mode	10	0.0282045	1.02861	0.966984	1.09416	0.0315195	0.394181
			Weighted mode	10	0.0256207	1.02595	0.966104	1.08951	0.0306655	0.425066
MAGIC1000G_FG_EUR		FG	Inverse variance weighted	10	0.00666604	1.00669	1.00005	1.01337	0.00337622	0.0483355
			Inverse variance weighted (fixed effects)	10	0.00666604	1.00669	1.00005	1.01337	0.00337622	0.0483355
			MR Egger	10	0.0161091	1.01624	0.998164	1.03464	0.00915672	0.116578
			Weighted median	10	0.00424636	1.00426	0.995726	1.01286	0.00435179	0.329176
			Simple mode	10	0.00316142	1.00317	0.990924	1.01556	0.00626496	0.625949
			Weighted mode	10	0.00284685	1.00285	0.99038	1.01548	0.00638452	0.666204
MAGIC1000G_FI_EUR		FI	Inverse variance weighted	10	0.0123678	1.01244	1.00284	1.02214	0.00486193	0.0109655
			Inverse variance weighted (fixed effects)	10	0.0123678	1.01244	1.0051	1.01984	0.00371219	0.000863294
			MR Egger	10	0.00638473	1.00641	0.979823	1.03371	0.0136573	0.652616
			Weighted median	10	0.00508639	1.0051	0.99481	1.0155	0.00525011	0.332637
			Simple mode	10	0.00112015	1.00112	0.984584	1.01794	0.0084982	0.898034
			Weighted mode	10	0.0019577	1.00196	0.987165	1.01698	0.00758964	0.802252
MAGIC1000G_HbA1c_EUR		HbA1c	Inverse variance weighted	8	0.0016388	1.00164	0.996346	1.00696	0.00270363	0.544417
			Inverse variance weighted (fixed effects)	8	0.0016388	1.00164	0.996346	1.00696	0.00270363	0.544417
			MR Egger	8	0.00340145	1.00341	0.988618	1.01842	0.00757598	0.669209
			Weighted median	8	0.00255538	1.00256	0.995446	1.00972	0.00363253	0.481762
			Simple mode	8	0.00104553	1.00105	0.991094	1.0111	0.00509767	0.843331
			Weighted mode	8	0.0014713	1.00147	0.992265	1.01077	0.00471242	0.76397

## Sheet: Supplementary Table 6
sTable6: Heterogeneity analysis for the causal effects of pressure ulcers on type 2 Diabetes Mellitus and Glycemic traits.
Source	Exposures	Outcome	Methods	Q-statistic	p
ebi-a-GCST006867	Type 2 Diabetes	presure ulcer	MR Egger	81.1253	0.0520112
			Inverse variance weighted (IVW)	81.1689	0.0614148
MAGIC1000G_2hGlu_EUR	2hGlu		MR Egger	9.97674	0.266662
			Inverse variance weighted (IVW)	9.97936	0.352159
MAGIC1000G_FG_EUR	FG		MR Egger	41.3115	0.328024
			Inverse variance weighted (IVW)	41.8744	0.34719
MAGIC1000G_FI_EUR	FI		MR Egger	8.36826	0.301243
			Inverse variance weighted (IVW)	9.32576	0.315564
MAGIC1000G_HbA1c_EUR	HbA1c		MR Egger	21.3591	0.3173
			Inverse variance weighted (IVW)	21.7339	0.355121
ebi-a-GCST006867	presure ulcer	Type 2 Diabetes	MR Egger	2.15696	0.540475
			Inverse variance weighted (IVW)	2.98911	0.55965
MAGIC1000G_2hGlu_EUR		2hGlu	MR Egger	5.45991	0.707478
			Inverse variance weighted (IVW)	5.47912	0.790704
MAGIC1000G_FG_EUR		FG	MR Egger	3.08189	0.929114
			Inverse variance weighted (IVW)	4.31274	0.88965
MAGIC1000G_FI_EUR		FI	MR Egger	15.02	0.0587585
			Inverse variance weighted (IVW)	15.4383	0.0795787
MAGIC1000G_HbA1c_EUR		HbA1c	MR Egger	5.52854	0.478014
			Inverse variance weighted (IVW)	5.59057	0.588283

## Sheet: Supplementaty Table 7
sTable7: Horizontal pleiotropy analysis for the causal effects of pressure ulcers on type 2 Diabetes Mellitus and Glycemic traits.
Source	Considered exposures	Outcome	Methods	Egger_intercept	se	p
ebi-a-GCST006867	Type 2 Diabetes	presure ulcer	MR Egger_intercept	0.00453111	0.0248237	0.855761
MAGIC1000G_2hGlu_EUR	2hGlu		MR Egger_intercept	-0.00202773	0.0442534	0.964576
MAGIC1000G_FG_EUR	FG		MR Egger_intercept	0.0104396	0.0145081	0.476192
MAGIC1000G_FI_EUR	FI		MR Egger_intercept	0.0576683	0.0644371	0.400536
MAGIC1000G_HbA1c_EUR	HbA1c		MR Egger_intercept	0.0153967	0.0266654	0.570447
ebi-a-GCST006867	presure ulcer	Type 2 Diabetes	MR Egger_intercept	0.0179762	0.0197061	0.428914
MAGIC1000G_2hGlu_EUR		2hGlu	MR Egger_intercept	0.00149621	0.0107942	0.893181
MAGIC1000G_FG_EUR		FG	MR Egger_intercept	-0.00264996	0.00238857	0.299476
MAGIC1000G_FI_EUR		FI	MR Egger_intercept	0.00168686	0.00357353	0.649504
MAGIC1000G_HbA1c_EUR		HbA1c	MR Egger_intercept	-0.000497056	0.00199571	0.811619
